# Supplementary material for: Aberrant expression of NPPB through YAP1 and TAZ activation in mesothelioma with Hippo pathway gene alterations
Source: Cancer Med. 2023 May 11;12(12):13586–98. doi: 10.1002/cam4.6056 (PMC10315720; doi:10.1002/cam4.6056)
Supplement: Supplementary file 1 — Table S1. [file CAM4-12-13586-s001.xlsx]

## Sheet: Supp Table 1
Supplementary Table 1.
List of genes that are upregulated in the Altered group of The Cancer Genome Atlas-mesothelioma cohort.
Gene	Cytoband	Log Ratio	p-Value	q-Value
LINC00452	13q34	1.49	1.7e-08	0.000335
TENM2	5q34	4.18	2.97e-07	0.00196
NPPB	1p36.22	3.78	1.06e-06	0.00418
HS6ST1	2q14.3	0.74	1.41e-06	0.00418
TPM1	15q22.2	1.23	1.48e-06	0.00418
NPR3	5p13.3	2.38	1.81e-06	0.00446
TP53I11	11p11.2	0.89	5.15e-06	0.00925
NRP2	2q33.3	1.29	6.35e-06	0.00978
ANKRD1	10q23.31	3.37	7.02e-06	0.00978
FLJ16779	20q13.33	2.35	8.2e-06	0.00978
FADS1	11q12.2	1.04	8.22e-06	0.00978
CCND1	11q13.3	1.05	8.41e-06	0.00978
GDF6	8q22.1	2.11	1.02e-05	0.0101
GAS6	13q34	0.85	1.11e-05	0.0104
ACTN1	14q24.1	0.95	1.48e-05	0.0121
NKAIN4	20q13.33	2.48	1.59e-05	0.0125
HMGB3	Xq28	0.76	2.03e-05	0.0135
NXN	17p13.3	0.8	2.06e-05	0.0135
WNT5B	12p13.33	1.68	2.2e-05	0.0136
SCD	10q24.31	1.47	2.31e-05	0.0138
PKP4	2q24.1	0.51	2.37e-05	0.0138
CEP78	9q21.2	0.51	2.66e-05	0.015
NOG	17q22	1.72	3.11e-05	0.0171
RFLNB	17p13.3	0.93	3.44e-05	0.0173
FADS2	11q12.2	1.29	3.47e-05	0.0173
PROSER2	10p14	1.07	3.59e-05	0.0173
TBX1	22q11.21	1.93	3.71e-05	0.0175
GBX2	2q37.2	1.65	4.73e-05	0.0185
HTR1D	1p36.12	1.87	4.73e-05	0.0185
FADS3	11q12.2	0.86	4.79e-05	0.0185
TMEM237	2q33.1	0.57	4.86e-05	0.0185
SDC2	8q22.1	0.99	5.56e-05	0.0201
CPNE7	16q24.3	1.51	5.88e-05	0.0204
STC2	5q35.2	1.43	6.86e-05	0.0222
AREL1	14q24.3	0.44	7.19e-05	0.0229
RAET1K	6q25.1	0.83	7.44e-05	0.023
WWC3	Xp22.2	0.54	7.48e-05	0.023
PPP5C	19q13.32	0.29	7.58e-05	0.023
IGFBP3	7p12.3	1.27	8.03e-05	0.0237
SOX11	2p25.2	2.25	8.22e-05	0.0237
NHS	Xp22.2-p22.13	1.02	8.32e-05	0.0237
TSPAN9	12p13.33-p13.32	0.67	8.51e-05	0.0237
MTCL1	18p11.22	1.15	8.6e-05	0.0237
SREBF2	22q13.2	0.58	8.63e-05	0.0237
CARD10	22q13.1	0.67	9.32e-05	0.0244
RUSC2	9p13.3	0.55	9.38e-05	0.0244
MXRA7	17q25.1	0.68	0.000102	0.0259
PXDN	2p25.3	1.11	0.000114	0.0272
ETV4	17q21.31	1.24	0.000122	0.0283
APBB2	4p14-p13	0.71	0.000126	0.0287
JAG2	14q32.33	0.81	0.000126	0.0287
PFKP	10p15.2	0.81	0.000179	0.0363
MC5R	18p11.21	0.62	0.00018	0.0363
JPH2	20q13.12	1.57	0.000183	0.0363
ACAT2	6q25.3	0.58	0.000214	0.0402
ERH	14q24.1	0.37	0.000229	0.0427
CDH13	16q23.3	1.44	0.000232	0.0428
LRRC3	21q22.3	0.88	0.000246	0.0446
COL4A2	13q34	1.22	0.000246	0.0446
PTPRD	9p24.1-p23	1.16	0.000257	0.0461
NDST1	5q33.1	0.7	0.000259	0.0461
L3HYPDH	14q23.1	0.55	0.000277	0.0483
CXXC5	5q31.2	0.9	0.000281	0.0483
ADARB1	21q22.3	0.75	0.000291	0.0495
OXTR	3p25.3	2.11	0.000309	0.0499
CDCA4	14q32.33	0.64	0.00031	0.0499
CHAC2	2p16.2	0.61	0.000314	0.0499
MYL12A	18p11.31	0.32	0.000316	0.0499
